# Supplementary material for: STING suppresses bone cancer pain via immune and neuronal modulation
Source: Nat Commun. 2021 Jul 27;12:4558. doi: 10.1038/s41467-021-24867-2 (PMC8316360; doi:10.1038/s41467-021-24867-2)
Supplement: Supplementary file 3 — Source data [file 41467_2021_24867_MOESM3_ESM.xlsx]

## Sheet: Figure 1
Fig1b												Fig1c								Fig1d
		BL		Day 7		Day 10		Day 14						BL	Day 7	Day 10	Day 14			Group	Number	Flinches	Guarding
		Threshold	Frequency	Threshold	Frequency	Threshold	Frequency	Threshold	Frequency			Group	No.							Vehicle	R1	6	3.77
Group	No.											Vehicle	B1	3.08	3.59	16.24	6.6				R2	11	10.32
Vehicle	B1	0.59	30	0.14	50	0.02	100	0.02	100				B2	2.47	4.05	5.35	19.47				R3	12	17.82
	B2	0.98	10	0.23	70	0.1	60	0.02	90				B3	1.92	4	4.3	15.38				R4	4	2.03
	B3	0.98	0	0.23	30	0.23	50	0.03	80				B4	1.06	2.26	11.54	10.03				R5	12	22.78
	B4	0.44	40	0.29	50	0.02	100	0.02	100				B5	1.97	2.94	10.1	5.21				R6	19	13.21
	B5	1.3	0	0.4	40	0.02	100	0.03	80				B6	1.15	1.71	5.2	12.38				R7	9	7.77
	B6	0.59	20	0.4	30	0.02	90	0.02	100				B7	1.25	1.69	26.27	12.39				R8	5	4.58
	B7	0.98	0	0.44	20	0.09	60	0.02	100				B8	1.31	1.65	9.5	18.6				R1'	12	9.56
	B8	0.98	10	0.13	50	0.02	100	0.02	100				B9	0.73	2.09	7.39	16.3				R2'	5	3.73
	B9	1.56	0	0.02	70	0.1	80	0.02	100				B10	2.66	2.9	9.62	7.76				R3'	9	19.19
	B10	0.44	20	0.02	90	0.03	100	0.02	90				B11	2.52	5.24	15.31	7.99			DMXAA	R9	2	2.19
	B11	0.4	20	0.09	40	0.29	60	0.44	40			DMXAA	R1	0.59	3.22	2.65	2.74				R10	0	0
DMXAA	R1	0.98	10	0.29	20	0.11	50	0.05	70				R2	2.19	1.7	10.09	3.45				R11	4	1.2
	R2	0.44	10	0.98	0	0.02	90	0.02	90				R3	2.75	4.38	2.93	15.11				R12	0	0
	R3	0.65	10	0.75	20	0.51	10	0.23	60				R4	2.07	8.81	2.48	5.55				R13	3	2.38
	R4	0.98	20	0.36	20	0.51	30	0.75	30				R5	2.35	5.47	2.76	5.75				R14	11	7.4
	R5	0.98	10	0.23	40	0.14	80	0.02	80				R6	2.18	2.38	2.17	2.59				R15	2	0.53
	R6	0.75	20	0.4	20	0.4	40	0.1	60				R7	0.62	7.06	9.13	8.33				R4'	4	2.35
	R7	0.75	0	0.75	0	0.91	30	0.75	10				R8	1.53	4.71	12.61	9.67
	R8	0.65	10	0.32	30	0.4	30	0.02	100				R9	2.85	2.27	7.75	8.77
	R9	1.3	10	1.3	0	1.16	20	1.56	0
Fig1e										Fig1f							Fig1g
Group	No.	BL	Day 3	Day 7	Day 10	Day 14	Day 17			Group	No	Distance	Mean speed (cm/s)						BL		Day 7		Day 10		Day 14
Vehicle	B1	25.1	25.2	23.4	23.5	22.8	24.8			DMXAA	R11	97.865	5.4				Group	No.	Threshold	Frequency	Threshold	Frequency	Threshold	Frequency	Threshold	Frequency
	B2	24.5	24.7	22.9	22.1	21.6	23.1				R12	98.692	5.5				Vehicle	R1	0.98	10	0.36	50	0.03	90	0.03	100
	B3	25.2	26.2	24	24.2	24	26.8				R13	98.17	5.5					R2	1.3	0	0.29	50	0.03	90	0.23	80
	B4	24.3	24.6	22.3	21.9	22.1	24.9				R15	100.465	5.6					R3	0.98	0	0.08	80	0.23	70	0.02	100
	B5	23.7	23.5	21.2	21.9	21.3	23.5				R9	115.781	6.4					R4	0.65	20	0.4	40	0.02	100	0.02	90
	B6	19.6	19.7	18.3	17.8	19.1	20.5				R10	95.314	5.3					R5	0.65	10	0.29	60	0.29	60	0.1	70
	B7	18.8	19	18.8	18.3	18.5	19.1				B4	105.613	5.9					B1	0.91	0	0.4	50	0.03	90	0.02	100
	B8	15.5	16	14.9	15.1	16.5	16.3				R14	74.19	4.1					B3	0.59	10	0.29	60	0.03	100	0.02	100
	B9	19.1	19.3	18.5	18.8	19	19.3			Vehicle	R1	52.376	2.9					B4	0.65	10	0.02	90	0.02	90	0.02	90
	B10	19	19.4	17.8	17.4	18.1	19.6				R2	90.391	5				ADU-S100 20mg/kg	R6	0.98	0	0.4	40	1.3	0	0.65	30
	B11	19.6	19.8	18.3	17.9	17.2	16.5				B2	49.109	2.7					R7	0.65	20	0.51	30	0.29	70	0.59	40
DMXAA	R1	24.3	24.4	22.3	22.5	22.8	24.8				R3	75.855	4.2					R8	0.75	20	0.23	60	0.44	50	0.05	80
	R2	25	24.7	22.5	22.7	24.9	24.8				B1	81.196	4.5					R9	0.98	0	1.3	0	0.75	20	0.91	30
	R3	26.5	26.4	25.3	25	20.7	19.9				B3	65.272	3.6					R10	0.98	0	0.65	20	0.32	40	0.44	20
	R4	24.4	24.6	23.5	23.4	23.8	24.1				B6	93.702	5.2					B2	0.44	20	0.59	30	0.65	10	0.17	70
	R5	17.7	17.7	17	17.3	17.5	17.6				B7	77.021	4.3					B5	0.98	0	0.2	70	0.23	70	0.44	30
	R6	18.4	18.6	18	17.2	18.5	18.9										ZA (100ug/kg）	R11	1.3	0	0.44	40	0.05	70	0.08	80
	R7	20.1	20.3	19	19.2	19	19.9											R12	0.98	0	1.3	0	0.65	30	0.4	40
	R8	16.1	16.3	15.5	15	16.6	17											R13	0.98	0	0.44	40	0.47	40	0.02	90
	R9	19.5	19.4	18.8	19	19.3	19.6											R14	0.44	30	0.44	50	0.23	70	0.4	30
																		R15	0.75	20	0.19	70	0.44	30	0.14	80
																		B6	0.51	20	0.51	30	0.14	70	0.02	90
																		B7	0.98	0	0.14	70	0.02	80	0.02	80
																		B8	1.3	0	0.02	90	0.02	100	0.12	60
Fig1h								Fig1i						Fig1j
Group	No.	BL	Day 7	Day 10	Day 14			Group	No.	Guarding	Fliches			Group	No.	BL	Day 3	Day 7	Day 10	Day 17
Vehicle	R1	2.51	3	11.37	12.12			Vehicle	R1	5.98	14			Vehicle	R1	24.5	24.2	23.1	23.5	22.3
	R2	1.08	5.94	8.64	7.12				R2	6.04	5				R2	25	24.4	22.8	23.4	25.7
	R3	0.97	4.45	2.42	8.06				R3	11.32	18				R3	25.5	25.4	24.7	24.2	26.1
	R4	3.57	1.34	2.09	17.13				R4	18.57	14				R4	26.5	26.2	23.7	25.5	26.4
	R5	5.21	3.21	8.38	14.16				R5	8.33	16				R5	26.7	26.5	24.2	25.3	27.7
	B1	2.11	0.72	3.19	14.48				B1	19.33	6				B1	19.1	18.1	16.4	17.9	17.8
	B3	1.15	5.1	7.54	8.67				B3	15.88	9				B3	19	18.6	17.2	17.3	19.2
	B4	3.01	7.13	10.06	20.38				B4	30.62	19				B4	19.4	19.1	17.1	17.8	20.7
ADU-S100 20mg/kg	R6	1.57	6.82	4.53	6.53			ADU-S100 20mg/kg	R6	1.81	4			ADU-S100 20mg/kg	R6	24	23.9	21.9	22.3	23.7
	R7	2.99	1.71	1	1.57				R7	0.62	0				R7	25.5	25.8	23	24.6	25.9
	R8	2.01	3.1	2.01	7.24				R8	1.41	3				R8	25	24.6	21.7	23.3	23.5
	R9	0.75	1.44	3.9	2.57				R9	0.56	1				R9	24.8	24.3	22.2	23.7	24.3
	R10	1.15	2.18	4.13	8.24				R10	2.38	3				R10	24	23.2	20.9	22	22.6
	B2	4.01	3.37	1.4	3.24				B2	8.55	8				B2	19.5	19.3	17.4	18	19.4
	B5	2.44	3.71	2.51	3.15				B5	3.65	8				B5	19.2	18.7	16.7	17.2	18.6
ZA (100ug/kg）	R11	0.54	1.45	5.28	11.14			ZA (100ug/kg）	R11	14.58	16			ZA (100ug/kg）	R11	26	25.1	22.7	23.9	26.6
	R12	3.27	5.74	7.98	7.75				R12	13.95	13				R12	24.1	23.4	22.1	23	22.7
	R13	3.15	3.97	2	6.44				R13	15.2	18				R13	25.9	25.8	23	24.1	25.9
	R14	2.12	2.74	3.95	2.59				R14	6.94	5				R14	25	24.6	23.1	24.2	24.6
	R15	1.73	6.24	4.78	10.65				R15	10.19	4				R15	25.2	24.2	22.2	22.8	23.8
	B6	2.51	3.08	4.85	6.34				B6	9.25	15				B6	20	19.7	17.8	18.6	19.8
	B7	1.14	4.4	12.78	6.27				B7	5.4	3				B7	21.1	20	18.4	18.3	19.2
	B8	0.99	7.69	6.54	14.58				B8	13.22	12				B8	19.3	18.5	17.3	18.1	18.1
Fig1k
group	No.	Distance	Mean speed
ZA	1	58.214	3.2
	2	70.085	3.9
	3	93.201	5.2
	4	77.841	4.3
	5	95.028	5.3
	6	59.16	3.3
Vehicle	1	57.046	3.2
	2	86.203	4.8
	3	72.195	4
	4	79.922	4.4
	5	30.038	1.7
	6	76.054	4.2
ADU-S100	1	133.534	7.4
	2	91.902	5.1
	3	95.43	5.3
	4	80.168	4.5
	5	93.118	5.2
	6	107.978	6

## Sheet: Figure 2
Fig2b								Fig2d
Group	No.	BL	Day 8	Day 11	Day 15					Trabecular	Cortical
WT+Vehicle	1	0	3	4	4				No.	Conn.D	BV/TV
	2	0	1	2	3			Vehicle	1	208.15	0.097
	3	0	1	3	3				2	175.757	0.069
	4	0	3	4	4				3	194.033	0.063
	5	0	3	4	4				4	207.736	0.058
	6	0	1	2	3				5	29.4338	0.08
	7	0	1	2	3			DMXAA	1	164.45	0.079
	8	0	3	4	4				2	154.897	0.094
	9	0	4	4	4				3	332.092	0.096
	10	0	1	3	4				4	561.181	0.094
	11	0	1	2	3				5	420.37	0.102
WT+DMXAA	1	0	0	0	1				6	230.458	0.086
	2	0	2	3	4				7	467.716	0.08
	3	0	0	2	2			Naïve	1	156.883	0.104
	4	0	0	2	3				2	162.576	0.097
	5	0	0	1	3				3	180.775	0.107
	6	0	0	0	3				4	161.657	0.104
	7	0	1	2	2				5	230.927	0.126
	8	0	0	0	2
	9	0	0	0	0
Fig2f								Fig2g					Fig2h
Group	No.	BL	Day 8	Day 11	Day 15					No fracture-0					No fracture-0
Vehicle	1	0	0	3	3			Group	No.	Fracture-1			Group	No.	Fracture-1
	2	0	2	3	4			Vehicle	1	0			Vehicle	1	0
	3	0	1	2	4				2	1				2	1
	4	0	0	1	3				3	1				3	1
	5	0	1	3	4				4	1				4	1
	6	0	0	2	4				5	1				5	1
	7	0	0	3	4				6	1				6	1
	8	0	4	4	5				7	1				7	1
ADU-S100 20mg/kg	1	0	0	1	1				8	1				8	1
	2	0	0	0	0			DMXAA 20mg/kg	1	0			ADU-S100 20mg/kg	1	0
	3	0	1	2	3				2	0				2	0
	4	0	0	2	2				3	0				3	0
	5	0	1	1	3				4	0				4	0
	6	0	0	0	1				5	0				5	0
	7	0	0	0	2				6	0				6	0
ZA (100ug/kg）	1	0	2	4	4				7	0				7	0
	2	0	0	0	0				8	1			ZA (100ug/kg）	1	1
	3	0	0	0	2									2	0
	4	0	1	0	0									3	0
	5	0	0	1	1									4	0
	6	0	0	1	4									5	0
	7	0	0	1	4									6	0
	8	0	2	2	2									7	1
														8	0

## Sheet: Figure 3
Fig3a Left						Fig3a right						Fig3b Left				Fig3b right
Group	Before i.p.	4 h	24 h			Group	Before i.p.	4 h	24 h			Group	Value			Group	Value
Vehicle	1.25212	0.186518	0.313165			Vehicle	0	0	0			Vehicle	2.62898			Vehicle	7
	1.78438	1.01359	1.51886				0	0	0				2.19278				5.42
	0	0	0				0	0	0				2.6561				5.95
	0	3.51245	0.68232				0	0	0				2.95361				5.48
	2.28374	1.16285	2.95696				0	0	0				2.73739				4.57
	3.57321	0	3.13257				0	0	0				1.75179				4.88585
	0.896692	2.00898	0.975158				0	0.72013	0.073116				0.464419				4.46014
DMXAA	1.13305	874.105	564.248			DMXAA	0	1100.9	1.5818				1.34418				3.72181
	2.43026	1308.72	650.136				0	1218.58	6.39802			DMXAA	160.779			DMXAA	88.76
	0	1296.29	463.567				0	1162.92	0				91.3787				61.57
	0.742919	1283.97	943.993				0	1241.2	6.90767				130.653				123.46
	0.40662	1268.75	747.019				0	1229.14	2.31869				196.649				121.8
ADU-S100	1.27296	1771.71	220.137			ADU-S100	0.752099	477.826	0.251156				144.054				111.06
	3.0764	1430.88	110.008				0	598.128	9.00998			ADU-S100	95.901			ADU-S100	358.996
	0	669.729	389.241				0	1257.05	4.5309				123.073				244.945
	0	825.426	318.652				0.160936	1036.16	1.30441				125.673				152.255
	0.255787	966.188	467.901				0	736.368	9.72166				54.2204				76.0159
													76.0291				106.654
Fig3c												Fig3d
		BL		Day 7		Day 10		Day 14						BL	Day 7	Day 10	Day 14
Group	No.	Threshold	Frequency	Threshold	Frequency	Threshold	Frequency	Threshold	Frequency			Group	No.
WT+Vehicle	1	0.98	0	0.4	50	0.23	70	0.05	80			WT+Vehicle	1	1.15	2.97	6.38	9.97
	2	0.75	10	0.03	89	0.02	90	0.02	90				2	3.33	3.77	11.38	7.84
	3	0.98	10	0.29	70	0.06	80	0.03	100				3	2.12	3.28	6.74	5.9
	4	0.65	10	0.14	80	0.02	100	0.02	90				4	2.54	6.43	7.36	8.07
	5	1.3	0	0.12	80	0.2	70	0.02	100				5	0.98	7.97	10.62	22.32
	6	0.75	10	0.03	80	0.02	100	0.02	90				6	4.39	8.13	15.02	13.46
	7	0.65	20	0.29	60	0.12	70	0.1	70				7	2.36	5.55	8.77	9.07
WT+DMXAA	1	0.51	20	0.4	50	0.23	60	0.23	60			WT+DMXAA	1	1.37	1.87	14.56	10.06
	2	0.98	0	0.27	60	0.23	70	0.36	60				2	4.7	3.23	2.09	2.62
	3	1.3	0	0.75	20	0.14	80	0.02	90				3	2.45	1.94	5.49	5.65
	4	0.98	0	0.98	0	0.98	10	0.98	10				4	1.77	1.79	2.85	2.46
	5	1.3	0	0.51	30	0.4	40	0.23	60				5	1.53	1.05	2.51	3.94
	6	0.91	0	0.65	20	0.51	30	0.09	70				6	3.15	2.55	3.14	4.44
	7	0.44	30	0.36	50	0.12	70	0.05	100				7	5.01	4.12	6.13	5.17
KO+Vehicle	1	0.29	50	0.02	80	0.02	100	0.02	100			KO+Vehicle	1	5.82	4.03	24.92	6.41
	2	0.2	60	0.02	100	0.02	90	0.02	90				2	4.51	3.72	6.13	8.75
	3	0.03	80	0.14	70	0.11	80	0.03	90				3	4.12	6.49	7.42	8.02
	4	0.1	70	0.02	90	0.02	100	0.02	100				4	5.74	5.19	11.31	12.76
	5	0.02	90	0.03	80	0.02	100	0.02	100				5	5.01	5.53	9.01	12.05
	6	0.14	60	0.03	80	0.02	100	0.02	90				6	3.74	5.39	12.87	10.11
KO+DMXAA	1	0.03	80	0.02	90	0.02	100	0.02	100			KO+DMXAA	1	5.35	3.06	9.6	8.03
	2	0.06	60	0.03	80	0.02	80	0.02	100				2	6.76	5.98	15.94	7.54
	3	0.23	50	0.29	60	0.2	70	0.12	70				3	3.44	3.22	5.97	6.27
	4	0.02	80	0.03	90	0.02	100	0.02	90				4	3.05	8.59	7.29	9.82
	5	0.05	80	0.02	80	0.03	90	0.08	80				5	6.03	3.68	7.15	5.77
	6	0.05	80	0.02	100	0.02	80	0.02	100				6	4.46	6.82	6.63	8.06
Fig3f								Fig3g
Group	No.	BL	Day 8	Day 11	Day 15			Group	No.	BL	Day 3	Day 7	Day 10	Day 14	Day 17
WT+Vehicle	1	0	0	2	4			WT+Vehicle	1	25.2	25.5	23.6	23.8	23	25
	2	0	3	4	4				2	24.8	24.9	23.3	22.3	21.9	23.3
	3	0	1	3	4				3	25.5	26.5	24.3	24.5	24.3	27.1
	4	0	3	4	4				4	25.6	25.9	23.6	23.2	23.4	26.2
	5	0	3	3	4				5	26.4	26.7	25.6	25.4	25.6	26.1
	6	0	1	3	4				6	17.5	18	17.9	17.1	16.5	17.8
	7	0	0	2	3				7	19.6	19.7	18.3	17.9	19.1	20.5
WT+DMXAA	1	0	0	1	1			WT+DMXAA	1	23.5	23.2	21	21.7	21.1	23.3
	2	0	1	2	2				2	24.8	24.5	22.3	22.5	24.7	24.6
	3	0	2	3	4				3	26.5	26.4	25.3	25	20.7	19.9
	4	0	0	0	0				4	24.7	25	25.2	24.9	24.4	25.3
	5	0	1	1	3				5	25.6	25.8	25.7	25.3	24.8	25.8
	6	0	0	1	3				6	19.3	19.7	18.1	17.7	18.4	19.9
	7	0	0	3	4				7	19.9	20.1	18.6	18.2	17.5	16.8
KO+Vehicle	1	0	1	3	4			KO+Vehicle	1	24.5	25	25.1	24.5	24.2	25.1
	2	0	0	3	3				2	24.1	24.6	24.9	24	23.4	23.7
	3	0	2	2	3				3	17.7	17.9	17.7	17.9	19	20.3
	4	0	1	3	3				4	19.5	19.1	17.8	18	18.9	19.5
	5	0	3	3	4				5	17.9	18.3	17.5	16.8	17.8	18.5
	6	0	3	3	3				6	18.7	18.8	18.1	17.6	18.3	19
KO+DMXAA	1	0	3	4	4			KO+DMXAA	1	23.2	23.6	23.9	23.7	23.4	23.2
	2	0	0	2	3				2	22.1	22.6	22.9	22.3	22	22.6
	3	0	1	3	4				3	26.3	26.4	25.9	25.6	25.3	25.9
	4	0	1	2	3				4	18.7	19.1	17.5	17.1	17.8	19.3
	5	0	2	3	3				5	19.3	19.5	18	17.6	16.9	16.2
	6	0	2	3	4				6	17.4	17.6	17.7	16.9	16.7	17.2

## Sheet: Figure 4
Fig4c					Fig4e
Naive	Vehicle	DMXAA				Current (pA)
60	30	180			Group	0	10	20	30	40	50	60	70	80	90	100	110	120	130
80	100	260			Naive	0	0	1	2	4	5	7	7	8	8	8	8	8	8
50	30	240				0	4	5	6	7	8	9	9	9	10	10	11	11	11
70	20	40				0	3	5	6	7	8	7	8	9	8	8	8	10	10
60	90	70				0	0	1	2	2	2	2	2	2	2	3	3	3	3
30	30	140				0	0	0	0	0	0	1	1	2	2	2	2	3	3
60	30	160				0	0	0	0	0	1	2	3	3	3	4	5	5	5
160	30	80				0	0	0	0	0	0	1	1	1	1	1	1	3	4
	100	160				0	0	1	2	3	4	4	4	4	3	3	3	3	4
		140			Vehicle	0	4	5	4	5	5	6	7	8	9	10	10	11	12
						0	0	2	4	5	6	8	9	10	11	12	12	13	14
						0	1	2	3	4	5	6	6	7	7	7	8	8	8
						0	2	3	5	6	6	7	7	8	9	9	9	9	10
						0	0	0	0	0	0	0	0	0	1	1	1	1	1
						0	1	3	5	5	6	7	8	8	8	9	9	10	11
						0	0	0	4	5	6	7	8	9	9	10	10	11	11
						0	0	1	3	3	4	6	6	10	10	12	13	13	13
						0	1	2	3	6	8	8	10	10	11	11	11	11	12
					DMXAA	0	0	0	0	0	0	0	0	0	0	0	0	1	1
						0	0	0	0	0	0	0	0	0	0	0	0	1	1
						0	0	0	1	1	1	2	2	3	4	5	5	7	7
						0	0	0	0	0	0	0	0	0	1	1	1	1	1
						0	0	0	0	0	0	2	4	3	6	7	8	10	12
						0	0	1	3	3	4	4	3	2	2	3	3	3	4
						0	0	0	1	1	1	2	1	6	2	4	3	3	3
						0	0	0	0	1	1	1	1	1	1	1	1	1	1
						0	0	1	1	1	1	3	3	4	3	2	3	3	2
						0	0	0	1	1	1	1	1	1	1	1	1	1	1

## Sheet: Figure 5
Fig5a												Fig5b								Fig5c
		BL		Day 11 before i.p.		4h after		24 h after						Before i.p.	1 h after i.p.	4h after i.p.	24 h after i.p.			Group	No.	Lifting/Licking	Lifting/Licking	Lifting/Licking	Lifting/Licking
Group		Threshold	Frequency	Threshold	Frequency	Threshold	Frequency	Threshold	Frequency			Group	No.	Frequency	Frequency	Frequency	Frequency			Vehicle	V1	11.32	10.73	10.9	14.59
Vehicle	1	0.98	0	0.02	100	0.03	70	0.08	70			Vehicle	V1	80	80	80	100				V2	12.87	14.5	13.25	12.36
	2	1.3	0	0.03	80	0.02	100	0.02	70				V2	80	100	100	100				V3	10.02	13.63	12.08	13.91
	3	1.3	0	0.27	60	0.02	100	0.02	80				V3	100	100	100	100				V4	14.91	9.28	13.95	12.92
	4	0.65	20	0.03	80	0.03	60	0.12	70				V4	100	80	70	80				V5	9.97	12.51	9.16	14.66
	5	0.44	30	0.03	90	0.02	80	0.02	80				V5	70	80	80	80				V6	14.01	14.76	13.84	12.8
	6	0.98	0	0.1	70	0.17	80	0.02	70				V6	100	80	80	80				V7	11.89	13.75	15.73	13.18
	7	1.3	0	0.08	80	0.03	80	0.03	90				V7	70	100	100	100				V8	12.95	12.91	13.12	13.75
	8	1.3	0	0.1	70	0.02	90	0.02	80				V8	80	90	100	90			Morphine	M1	11.73	11.98	13.94	13.49
	9	1.3	0	0.09	70	0.14	50	0.19	80			Morphine	M1	100	50	100	80				M2	11.95	14.61	11.15	11.27
	10	0.65	20	0.02	80	0.1	90	0.02	100				M2	70	30	60	100				M3	11.18	8.68	16.93	13.35
	11	0.44	30	0.29	60	0.03	80	0.02	80				M3	80	20	100	90				M4	8.65	4.41	14.28	7.85
	12	0.98	0	0.02	100	0.02	100	0.02	90				M4	60	0	80	50				M5	8.54	2.29	12.59	14.54
ADU-S100	1	1.3	0	0.17	70	0.13	0	0.02	80				M5	80	0	80	80				M6	14.27	8.4	15.53	14.53
	2	0.65	10	0.02	100	2.56	0	0.05	50				M6	80	30	100	100				M7	13.55	6.33	12.71	13.62
	3	1.3	0	0.1	70	0.19	30	0.15	40				M7	80	20	100	100				M8	11.04	8.51	14.92	13.65
	4	1.3	0	0.02	100	0.47	0	0.05	50				M8	80	40	80	80			DMXAA	D1	9.26	7.41	6.6	10.98
	5	0.98	10	0.02	90	1.56	0	0.12	70			DMXAA	D1	70	30	20	60				D2	10.36	12.21	3.41	7.41
	6	0.44	10	0.02	80	0.33	20	0.2	30				D2	90	50	10	100				D3	9.14	6.17	3.98	12.79
DMXAA	1	1.3	0	0.17	70	0.91	20	0.03	80				D3	70	20	0	70				D4	8.3	6.29	6.41	11
	2	0.75	20	0.02	90	2.56	0	0.98	0				D4	100	30	10	50				D5	13.87	6.04	8.07	14.75
	3	0.65	10	0.02	100	0.22	30	0.08	40				D5	80	70	0	80				D6	12.35	8.7	6.68	12.78
	4	1.3	0	0.02	100	0.44	30	0.05	70				D6	100	40	20	70				D7	12.96	7.51	5.77	10.19
	5	0.98	10	0.02	90	0.02	80	0.03	80				D7	100	30	30	60				D8	13.37	9.67	10.83	14.41
	6	0.44	10	0.02	90	0.05	30	0.05	90				D8	70	40	20	80				D9	13.62	9.61	5.55	12.2
													D9	60	20	60	60
Fig5d												Fig5e
		BL		Day 11		4 h		24 h				group	No.	BL	Day 11	4h	24 h
group	No.	Threshold	Frequency	Threshold	Frequency	Threshold	Frequency	Threshold	Frequency			Vehicle	B1	2.25	7.38	3.28	6.85
Vehicle	B1	1.3	0	0.23	70	1.3	0	0.44	40				B2	3.12	6.89	2.11	5.59
	B2	0.98	10	0.08	80	0.44	40	0.11	70				B3	0.98	9.24	5.03	9.49
	B3	0.75	20	0.03	90	0.32	50	0.06	80				B4	1.76	8.55	3.89	9.02
	B4	0.75	0	0.1	80	0.75	30	0.23	50				B5	4.05	10.23	6.04	7.43
	B5	0.75	0	0.04	90	0.36	40	0.14	70				B6	3.22	8.05	4.32	5.01
	B6	0.98	0	0.03	90	0.32	50	0.03	90				B7	2.31	13.01	2.98	4.69
	B7	0.44	20	0.02	100	0.23	60	0.06	80			STINGgt/gt	R1	4.56	8.95	9.4	10.3
STINGgt/gt	R1	0.29	60	0.03	90	0.03	90	0.02	100				R2	5.23	9.57	11.57	11
	R2	0.23	70	0.02	100	0.02	100	0.02	100				R3	9.04	8.78	8.05	7.67
	R3	0.19	70	0.02	100	0.04	90	0.03	90				R4	2.35	10.55	12.35	15.32
	R4	0.08	80	0.04	90	0.02	100	0.02	90				R5	3.11	17.38	16.9	21.5
	R5	0.32	50	0.08	80	0.06	80	0.04	80				R11	6.45	13.33	15.45	14.9
	R11	0.2	70	0.02	90	0.02	90	0.02	100				R12	5.55	21	22.43	18.85
	R12	0.09	80	0.02	100	0.02	100	0.02	100			Ifnar-/-	R6	4.58	11.04	9.75	10.43
Ifnar-/-	R6	0.32	60	0.09	80	0.19	70	0.08	80				R7	6.01	23.02	11.03	19.75
	R7	0.23	70	0.02	100	0.08	80	0.03	90				R8	3.22	16.04	19.23	14.04
	R8	0.11	80	0.03	90	0.1	80	0.02	90				R9	2.18	8.26	6.25	11.04
	R9	0.12	70	0.04	90	0.04	90	0.03	100				R10	6.73	7.01	9.05	8.88
	R10	0.13	60	0.03	90	0.03	100	0.02	100				R13	5.89	15.23	13.25	12.34
	R13	0.03	80	0.02	90	0.02	90	0.02	90				R14	7.29	9.99	12	10.24
	R14	0.08	70	0.02	100	0.12	70	0.06	80
Fig5f												Fig5g
			BL		Before i.p. day 11		4h after i.p.		24 h after i.p.					BL	Day 11	4 h	24 h
Group	No.	Threshold	Frequency	Threshold	Frequency	Threshold	Frequency	Threshold	Frequency			Group	No.
Ifnar1fx/fx+Vehicle	B1	0.98	0	0.09	70	0.08	60	0.03	80			Ifnar1fx/fx+Vehicle	B1	1.35	9.89	7.57	10.3
	B2	0.51	10	0.05	80	0.09	80	0.02	100				B2	2.39	5.68	6.23	9.78
	B3	0.4	20	0.02	100	0.02	100	0.02	90				B3	2.3	13.45	15.21	16.01
	B4	0.98	10	0.02	90	0.03	90	0.02	100				B4	3.44	12.6	11.27	9.03
	B5	0.65	20	0.02	90	0.02	100	0.02	90				B5	2.75	9.51	8.83	10.21
Ifnar1fx/fx+DMXAA	D1	0.98	0	0.23	70	0.11	60	0.08	80			Ifnar1fx/fx+DMXAA	D1	1.35	7.54	3.37	7.83
	D2	0.51	10	0.08	80	0.23	50	0.17	70				D2	2.39	5.79	3.81	8.69
	D3	0.4	20	0.02	90	0.02	80	0.02	90				D3	2.3	9.27	7.66	6.01
	D4	0.98	10	0.09	60	0.03	60	0.02	90				D4	3.44	8.48	8.92	10.12
	D5	0.65	20	0.12	70	0.51	30	0.05	80				D5	2.75	11.33	6.38	9.89
	D6	0.75	0	0.05	80	2.23	0	0.51	30				D6	1.93	9.01	1.16	4.9
	D7	0.44	30	0.03	90	0.98	0	0.23	40				D7	4.05	6.43	1	6.54
Ifnar1fx/fx; Nav1.8-Cre+ Vehicle	R1	0.03	70	0.02	100	0.03	80	0.05	90			Ifnar1fx/fx; Nav1.8-Cre+ Vehicle	R1	2.74	13.13	11.33	15.34
	R2	0.03	80	0.02	100	0.05	80	0.02	100				R2	4.98	8.57	9.05	13.01
	R3	0.44	20	0.03	90	0.02	90	0.02	100				R3	6.74	7.02	6.84	9.38
	R4	0.23	30	0.08	70	0.11	70	0.08	80				R4	5.19	11.64	14.02	9.35
	R5	0.12	70	0.02	100	0.02	100	0.02	90				R5	4.83	8.93	10.16	12.27
	R6	0.14	60	0.03	90	0.02	90	0.02	100				R6	6.27	10.31	7.58	10.3
Ifnar1fx/fx; Nav1.8-Cre+DMXAA	C1	0.03	70	0.02	100	0.1	70	0.06	80			Ifnar1fx/fx; Nav1.8-Cre+DMXAA	C1	2.74	9.32	8.93	11.23
	C2	0.03	80	0.03	90	0.02	90	0.02	100				C2	4.98	5.89	7.37	9.35
	C3	0.44	20	0.11	70	0.02	90	0.02	100				C3	6.74	9.32	7.1	8.88
	C4	0.23	30	0.05	80	0.75	20	0.11	70				C4	5.19	6.15	5.45	6.78
	C5	0.12	70	0.03	90	0.03	80	0.02	90				C5	4.83	5	4.58	7.01
	C6	0.14	60	0.02	90	0.02	90	0.03	90				C6	6.27	8.88	6.53	8.34
	C7	0.05	80	0.02	100	0.02	100	0.02	100				C7	3.99	12.15	15.04	16.44
	C8	0.12	60	0.05	90	0.02	90	0.09	80				C8	4.58	13.01	9.19	11.23
	C9	0.4	40	0.08	70	0.03	80	0.05	80				C9	7.21	8.94	11.24	10.57
Fig5i
		BL	7 d		10 d	14d
Group	No.		pre-i.p.	4h post-i.p.
STINGfx/fx (Vehicle)	1	0	40	50	80	100
	2	0	80	80	100	100
	3	0	80	70	100	100
	4	10	50	60	80	80
	5	10	60	50	80	90
	6	10	60	60	100	100
	7	0	70	60	90	100
STINGfx/fx (DMXAA)	1	10	40	10	50	60
	2	0	50	20	50	60
	3	0	60	20	60	60
	4	0	40	10	50	40
	5	10	60	30	50	70
	6	0	60	0	60	80
	7	0	50	0	60	50
STINGfx/fx (ADU-S100)	1	0	50	30	50	60
	2	0	40	0	40	60
	3	10	40	0	60	60
	4	10	60	30	70	60
	5	0	70	20	70	80
	6	0	50	20	50	50
	7	0	50	10	50	50
STINGfx/fx; Nav1.8-Cre+/- (Vehicle)	1	40	80	70	100	100
	2	30	70	80	100	100
	3	30	90	90	100	100
	4	30	70	80	100	100
	5	20	60	70	80	90
	6	30	80	50	90	100
STINGfx/fx; Nav1.8-Cre+/- (DMXAA)	1	30	70	60	70	70
	2	30	60	60	50	60
	3	50	90	70	60	60
	4	20	70	50	70	60
	5	20	70	70	70	70
	6	40	80	80	80	90
	7	30	80	60	70	70
STINGfx/fx; Nav1.8-Cre+/- (ADU-S100)	1	30	60	60	60	70
	2	40	80	70	70	70
	3	30	80	50	80	70
	4	40	70	60	80	70
	5	20	60	70	70	80
	6	40	80	70	70	80
	7	30	60	80	70	100

## Sheet: Figure 6
Fig6a						Fig6b left										Fig6b right
	Total flux (log10)							BL			Day 17							BL			Day 17
Group	8 d	11 d	15 d			Group	No.	Left	Right	Ratio	Left	Right	Ratio					Left	Right	Ratio	Left	Right	Ratio
Vehicle	7.55967	8.43313	7.87818			WT+Vehicle	B1	0.8	0.8	1	1.52	0.75	2.02667			Group	No.
	8.24329	6.5293	9.11893				B2	0.85	0.9	0.944444	1.15	0.72	1.59722			Vehicle	R1	0.8	0.8	1	0.95	0.75	1.26667
	7.86516	7.8657	8.57772				B3	1	0.95	1.05263	0.95	0.7	1.35714				R2	0.85	0.9	0.944444	1.55	0.85	1.82353
	9.13258	8.41078	10.42				B4	0.8	0.8	1	0.85	0.8	1.0625				R3	0.9	0.86	1.04651	1.1	0.75	1.46667
	4.54345	7.07846	8.38346				B5	0.75	0.71	1.05634	1.35	0.72	1.875				R4	0.8	0.8	1	0.9	0.75	1.2
	7.20003	6.91259	8.43072				B6	0.75	0.75	1	0.9	0.75	1.2				R5	0.8	0.75	1.06667	1.2	0.75	1.6
	9.35641	9.36418	9.73822				B7	0.76	0.8	0.95	1.25	0.72	1.73611				B1	0.75	0.75	1	0.95	0.68	1.39706
	8.0103	6.47041	9.02938				B8	0.75	0.75	1	1.6	0.68	2.35294				B3	0.8	0.78	1.02564	1.45	0.7	2.07143
	5.59802	5.82478	6.23274				B9	0.7	0.65	1.07692	0.8	0.7	1.14286				B4	0.75	0.8	0.9375	1.75	0.7	2.5
	8.12353	8.86374	9.5479				B10	0.7	0.7	1	1	0.65	1.53846			ADU-S100 20mg/kg	R6	0.89	0.95	0.936842	0.8	0.75	1.06667
DMXAA	7.80017	5.44917	8.11126				B11	0.7	0.65	1.07692	0.85	0.7	1.21429				R7	0.9	0.9	1	0.75	0.8	0.9375
	7.05269	5.19535	7.63629			WT+DMXAA	R1	0.95	0.9	1.05556	0.75	0.8	0.9375				R8	0.9	0.9	1	0.75	0.75	1
	7.53301	6.31765	9.01662				R2	0.85	0.9	0.944444	0.78	0.72	1.08333				R9	0.95	0.9	1.05556	0.8	0.7	1.14286
	6.81505	7.09517	8.33486				R3	0.85	0.83	1.0241	1.15	0.85	1.35294				R10	0.85	0.8	1.0625	0.85	0.75	1.13333
	7.61215	8.25983	8.57507				R4	0.75	0.8	0.9375	0.85	0.85	1				B2	0.75	0.7	1.07143	0.8	0.75	1.06667
	4.63719	4.19893	4.85497				R5	0.75	0.75	1	0.8	0.75	1.06667				B5	0.7	0.7	1	0.65	0.65	1
	5.07846	4.68251	5.10449				R6	0.75	0.7	1.07143	1.05	0.65	1.61538			ZA (100ug/kg）	R11	1	1	1	1.55	0.78	1.98718
	6.27623	5.05269	5.84856				R7	0.7	0.75	0.933333	0.85	0.75	1.13333				R12	0.85	0.8	1.0625	1.15	0.75	1.53333
	4.55352	5.17898	8.08207				R8	0.65	0.75	0.866667	0.7	0.68	1.02941				R13	0.9	0.96	0.9375	0.9	0.75	1.2
	6.32552	7.30103	6.28375				R9	0.7	0.7	1	0.85	0.7	1.21429				R14	0.9	0.9	1	0.75	0.75	1
	6.50474	5.33465	7.56348														R15	0.8	0.75	1.06667	1.05	0.7	1.5
																	B6	0.75	0.73	1.0274	1.35	0.72	1.875
																	B7	0.8	0.85	0.941176	1.35	0.75	1.8
																	B8	0.7	0.7	1	0.65	0.7	0.928571
Fig6c										Fig6e
		BL			Day 17							Day 17 tumor number
		Left	Right	Ratio	Left	Right	Ratio			Group	No.
Vehicle	R1	0.7	0.7	1	1.15	0.72	1.59722			Vehicle	R1	26
	R2	0.7	0.73	0.958904	0.95	0.75	1.26667				R2	11
	R3	0.75	0.7	1.07143	0.9	0.75	1.2				R3	17
	R4	0.65	0.65	1	0.85	0.65	1.30769				R4	16
	R5	0.7	0.65	1.07692	0.92	0.7	1.31429				R5	13
	B1	0.73	0.75	0.973333	0.95	0.75	1.26667				B1	15
	B4	0.6	0.63	0.952381	1.05	0.65	1.61538				B3	11
DMXAA	R6	0.65	0.65	1	0.65	0.65	1				B4	15
	R7	0.7	0.75	0.933333	0.85	0.75	1.13333			ADU-S100 20mg/kg	R6	4
	R8	0.72	0.7	1.02857	0.7	0.75	0.933333				R7	5
	R9	0.75	0.75	1	0.9	0.8	1.125				R8	12
	R10	0.72	0.7	1.02857	0.8	0.73	1.09589				R9	9
	B2	0.65	0.65	1	0.82	0.7	1.17143				R10	6
	B5	0.7	0.73	0.958904	0.82	0.75	1.09333				B2	10
ADUS100	R11	0.65	0.65	1	0.7	0.68	1.02941				B5	7
	R12	0.72	0.68	1.05882	0.88	0.7	1.25714			ZA (100ug/kg）	R11	18
	R13	0.6	0.62	0.967742	0.7	0.65	1.07692				R12	10
	R14	0.63	0.63	1	0.68	0.65	1.04615				R13	9
	R15	0.65	0.62	1.04839	0.95	0.71	1.33803				R14	13
	B3	0.7	0.7	1	0.76	0.71	1.07042				R15	16
	B6	0.7	0.67	1.04478	0.65	0.72	0.902778				B6	9
											B7	14
											B8	13
Fig6f					Fig6g				Fig6h										Fig6i
Group	CD4 T cells	CD8 Tcells			Treg cells						BL			Day 17							BL			DAY 17
Vehicle	22.96	12.86			Vehicle	DMXAA			Group	No.	Left	Right	Ratio	Left	Right	Ratio					LEFT	RIGHT	RATIO	LEFT	RIGHT	RATIO
	6.42	15.87			14.578	10.4889			WT+Vehicle	B1	0.8	0.75	1.06667	1.5	0.75	2			Group	NO.
	4.18	12.2			13.4228	4.2773				B2	0.85	0.85	1	1.25	0.75	1.66667			Batf3+/++Vehicle	B4	0.8	0.78	1.02564	1.35	0.75	1.8
	6.5	18			11.2421	5.7686				B8	1	1.05	0.952381	1.75	0.75	2.33333				B5	0.85	0.85	1	1	0.8	1.25
	15.59	7.7			14.5455	7.0639				B10	0.8	0.8	1	1.25	0.7	1.78571				B6	0.7	0.72	0.972222	0.95	0.65	1.46154
DMXAA	4.5	19.38			10.3175	8.4364				B11	0.75	0.7	1.07143	1.15	0.65	1.76923				B7	0.68	0.7	0.971429	1	0.65	1.53846
	4.27	19.93								B1	0.9	0.85	1.05882	0.9	0.75	1.2				B8	0.75	0.7	1.07143	1.1	0.7	1.57143
	6.57	22								B2	0.8	0.8	1	1.3	0.75	1.73333				B12	0.68	0.68	1	1.6	0.78	2.05128
	7.73	28.79								B8	0.75	0.78	0.961538	1.6	0.7	2.28571				b1	0.8	0.8	1	1.45	0.75	1.93333
	1.27	30.38								B9	0.7	0.7	1	0.8	0.7	1.14286				b2	0.77	0.8	0.9625	1.23	0.82	1.5
										B10	0.7	0.65	1.07692	1	0.62	1.6129			Batf3+/++DMXAA	B1	0.75	0.78	0.961538	0.75	0.72	1.04167
									WT+DMXAA	B3	0.95	0.9	1.05556	0.8	0.75	1.06667				B2	0.83	0.8	1.0375	1.35	0.8	1.6875
										B4	1	1	1	0.75	0.75	1				B3	0.85	0.85	1	1.05	0.85	1.23529
										B6	0.85	0.8	1.0625	1.1	0.78	1.41026				B9	0.75	0.75	1	0.81	0.88	0.920455
										B7	0.85	0.9	0.944444	0.85	0.85	1				B10	0.65	0.7	0.928571	0.65	0.62	1.04839
										B9	0.75	0.75	1	0.8	0.75	1.06667				B11	0.8	0.75	1.06667	0.75	0.76	0.986842
										B3	0.75	0.8	0.9375	0.7	0.75	0.933333				r3	0.85	0.85	1	0.9	0.8	1.125
										B4	0.8	0.8	1	1.02	0.75	1.36				r7	0.83	0.8	1.0375	0.8	0.8	1
										B5	0.85	0.8	1.0625	1.21	0.7	1.72857			Batf3 -/-+Vehicle	R4	0.72	0.75	0.96	1.4	0.7	2
										B6	0.73	0.7	1.04286	1.2	0.7	1.71429				R5	0.75	0.7	1.07143	1.1	0.73	1.50685
										B7	0.68	0.7	0.971429	0.7	0.65	1.07692				R6	0.75	0.75	1	1.5	0.75	2
									Rag1-/-+vehicle	R2	0.95	1	0.95	1.1	0.75	1.46667				R7	0.68	0.63	1.07937	0.95	0.7	1.35714
										R3	0.95	0.9	1.05556	1.3	0.75	1.73333				R8	0.7	0.75	0.933333	1.2	0.7	1.71429
										R4	0.9	0.88	1.02273	0.9	0.85	1.05882				r1	0.73	0.75	0.973333	1.45	0.73	1.9863
										R5	0.83	0.83	1	1.3	0.75	1.73333				r2	0.65	0.65	1	1.33	0.65	2.04615
										C1	0.85	0.8	1.0625	1.05	1	1.05				b4	0.78	0.74	1.05405	1.12	0.75	1.49333
										C2	0.9	0.9	1	1.1	0.85	1.29412			Batf3 -/-+DMXAA	R1	0.73	0.7	1.04286	1.2	0.75	1.6
										R1	0.75	0.75	1	1.65	0.7	2.35714				R2	0.75	0.8	0.9375	0.65	0.75	0.866667
										R2	0.7	0.73	0.958904	1.52	0.7	2.17143				R3	0.73	0.7	1.04286	1.7	0.7	2.42857
										R3	0.68	0.7	0.971429	1	0.65	1.53846				R9	0.85	0.85	1	1.25	0.85	1.47059
										R9	0.7	0.7	1	0.95	0.7	1.35714				R10	0.8	0.83	0.963855	0.72	0.8	0.9
										R10	0.75	0.8	0.9375	1.6	0.7	2.28571				b3	0.75	0.73	1.0274	1.42	0.7	2.02857
										C6	0.7	0.68	1.02941	1.55	0.7	2.21429				r4	0.76	0.8	0.95	1.25	0.76	1.64474
										C7	0.75	0.78	0.961538	1.2	0.73	1.64384				r8	0.82	0.82	1	1.16	0.8	1.45
									Rag1-/-+DMXAA	R1	0.85	0.85	1	1.15	0.8	1.4375
										R6	0.75	0.8	0.9375	0.85	0.8	1.0625
										R7	0.85	0.8	1.0625	1.55	0.75	2.06667
										R8	0.78	0.83	0.939759	1.2	0.9	1.33333
										R9	0.8	0.8	1	1.25	0.75	1.66667
										C3	0.9	0.9	1	1.25	0.85	1.47059
										C4	0.85	0.8	1.0625	0.95	0.9	1.05556
										R4	0.7	0.68	1.02941	1.15	0.65	1.76923
										R5	0.75	0.7	1.07143	1.42	0.75	1.89333
										R6	0.68	0.7	0.971429	0.75	0.68	1.10294
										R7	0.7	0.75	0.933333	1.1	0.72	1.52778
										C8	0.68	0.7	0.971429	1.3	0.65	2
										C9	0.75	0.75	1	1.23	0.7	1.75714

## Sheet: Figure 7
Fig7a					Fig7b					Fig7c upper						Fig 7c lower
Group	No.	Oc.N/BS			Group	No.	Ob.N/BS					CTX-I						PINP
DMXAA	R5	2.44396			DMXAA	R5	1.245			Group	No.	BL	day 17			Group	No.	BL	day 17
	R8	2.04				R8	1.723			Vehicle	r1	16.31	18.952			Vehicle	r1	24.75	15.31
	R13	2.03				R13	0.959				r2	6.84	23.293				r2	21.48	17.08
	R14	2.74				R14	1.948				r3	7.955	19.941				r3	46.17	32
	R15	2.99				R15	0.435				r4	12.03	17.448				r4	33.03	27.9
Vehicle	R3	3.17			Vehicle	R3	1.899				r5	19.026	11.491				r5	17.02	17.92
	R10	8.48				R10	1.158				r6	18.438	17.517				r6	37.79	32.74
	R9	4.93				R9	1.91				r7	15.547	14.288				r7	33.03	18.57
	R11	10.59				R11	0.753				r8	17.106	15.547				r8	39.45	22.02
	R12	6.25				R12	1.629			DMXAA	r9	15.423	8.772			DMXAA	r9	36.06	25.28
Naïve	N1	2.09349			Naïve	1	0.892				r10	11.112	14.638				r10	18.35	25.6
	N2	2.99265				2	1.507				r11	11.98	12.486				r11	30.2	22.2
	N3	3.0381				3	1.747				r12	12.957	14.462				r12	43.92	24.75
											r13	23.839	9.085				r13	20.13	13.17
											r14	18.73	10.209				r14	20.71	21.84
											r15	16.052	11.019				r15	24.96	20.88
Fig7d													Fig7e upper					Fig7e lower
			DMXAA										Vehicle	DMXAA	ADU-S100			Vehicle	DMXAA	ADU-S100
	Vehicle		1 μm		10 μm		30 μm		50 μm				1.4597	163.305	141.304			3.53224	975.492	883.113
	number	ratio	number	ratio	number	ratio	number	ratio	number	ratio			0	135.57	165.272			0	1065.83	892.219
Test 1	15.13	30.73	15.47	31.3	12.17	12.12	7.8	6.06	7.06	3.13			0.499173	92.1215	102.497			0.533989	673.674	520.54
Test 2	15.86	30.16	14	26.12	9.6	10.61	5.33	4.71	4.93	2.23
Test 3	13.2	38.4	11.27	35.24	13.13	20.83	5.13	2.76	2.84	1.03
Fig7g
WT			Stinggt/gt			Ifnar1-/-
Vehicle	DMXAA	ADU-S100	Vehicle	DMXAA	ADU-S100	Vehicle	DMXAA	ADU-S100
10.27	1.67	2.47	11.07	9.53	10.73	13.83	6.75	7.83
13.27	1.07	1.87	12.67	12.67	13.73	8.75	4.5	7.75
17	1.53	2.4	18.13	13.2	15.4	9.83	9.29	12
10.5	2.25	1.25
10.08	0.16	1.58
12.08	1.33	1.42

## Sheet: Figure 8
Fig8a												Fig8b
Group	No.	Threshold	Frequency	Threshold	Frequency	Threshold	Frequency	Threshold	Frequency			Group	No.	BL	Day 7	Day 10	Day 14
WT+Vehicle	1	0.98	10	0.44	50	0.02	100	0.02	90			WT+Vehicle	1	1.13	3.04	7.54	7.29
	2	0.65	0	0.65	40	0.11	70	0.03	100				2	2.5	3.65	3.9	6.93
	3	0.98	0	0.14	70	0.02	90	0.02	80				3	0.68	1.09	8.55	16.23
	4	1.3	0	0.65	30	0.02	90	0.02	90				4	1.01	2.78	17.1	17.29
	5	0.51	30	0.02	90	0.02	80	0.03	90				5	2.57	4.39	6.23	6.44
	6	0.98	0	0.29	60	0.04	80	0.02	90				6	0.65	2.43	5.73	5.28
	7	0.98	10	0.98	10	0.13	80	0.02	100				7	1.3	3.26	4.51	7.98
	8	0.65	10	0.02	90	0.02	100	0.02	100				8	3.12	7.14	8.81	7.91
	9	1.3	0	0.23	70	0.14	80	0.1	70				9	1.15	3.4	6.41	4.35
	10	0.44	20	0.32	60	0.02	90	0.02	100				10	5.01	6.54	8.98	17.16
WT+DMXAA	1	0.98	10	0.98	0	0.75	20	0.98	0			WT+DMXAA	1	0.93	1.22	1.6	3.02
	2	1.3	0	0.75	20	0.4	40	0.51	30				2	1.21	2.43	3.49	5.23
	3	0.75	20	0.75	30	0.4	50	0.17	60				3	1.98	0.59	5.94	4.77
	4	0.98	0	0.44	40	0.02	70	0.03	90				4	3.27	3.26	1.61	2.08
	5	0.44	10	0.29	50	0.44	30	0.4	50				5	2.55	2.96	7.11	3.4
	6	0.75	20	0.36	50	0.13	70	0.29	60				6	2.15	5.49	4.29	3.39
	7	1.3	0	1.3	0	0.65	30	0.23	60				7	0.93	1.72	3	5.35
	8	0.98	0	0.44	30	0.02	80	0.02	80				8	1.53	2.23	5.4	4.02
	9	0.59	20	0.91	0	1.3	0	0.02	90				9	3.14	1.54	5.36	3.33
	10	0.91	10	0.2	70	0.75	10	0.65	30				10	4.21	3.44	3.71	3.52
Rag1-/-+Vehicle	1	0.98	0	0.06	70	0.44	40	0.02	100			Rag1-/-+Vehicle	1	0.89	0.63	2.13	6.93
	2	0.44	20	0.36	60	0.29	70	0.17	70				2	4.15	5.19	20.66	4.91
	3	1.3	0	0.4	40	0.2	70	0.19	70				3	2.1	1.34	5.85	5.79
	4	0.75	10	0.65	30	0.03	80	0.02	90				4	1.13	2.27	4.84	11.17
	5	0.98	0	0.65	30	0.36	50	0.23	70				5	2.33	4.25	5.11	8.14
	6	0.91	10	0.44	40	0.23	70	0.02	100				6	1.95	6.13	7.01	9.21
	7	0.98	0	0.02	90	0.02	90	0.02	100				7	1.15	5.29	7.23	11.29
	8	1.3	0	0.03	80	0.02	90	0.02	100				8	0.86	7.65	11.97	16.35
	9	0.98	10	0.03	80	0.08	60	0.05	80				9	3.12	3.46	5.68	11.11
	10	0.75	10	0.02	80	0.02	100	0.06	80				10	2.99	2.96	7.13	5.2
	11	0.98	0	0.29	70	0.02	100	0.02	100				11	0.64	4.7	10.95	13.81
	12	0.98	0	0.23	70	0.06	80	0.02	100				12	1.47	4.22	6.98	18.34
	13	0.75	10	0.08	90	0.03	100	0.02	90				13	3.25	8.01	10.12	10.43
Rag1-/-+DMXAA	1	0.98	0	0.44	40	0.14	80	0.02	90			Rag1-/-+DMXAA	1	1.72	2.15	4.81	4.71
	2	0.65	10	0.29	40	0.4	40	0.02	100				2	3.1	1.7	2.23	19.89
	3	0.98	0	0.17	50	0.36	50	0.33	50				3	2.51	3.26	5.01	5.33
	4	1.3	0	0.19	60	0.08	80	0.02	80				4	0.69	1.36	2.92	7.09
	5	0.59	10	0.12	60	0.02	100	0.02	90				5	2.11	0.12	4.57	9.89
	6	0.98	0	0.44	40	0.32	70	0.04	80				6	1.05	3.22	6.13	8.55
	7	1.3	0	0.75	10	0.65	20	0.59	20				7	1.44	2.13	2.64	5.01
	8	0.65	20	0.4	40	0.02	80	0.02	80				8	4.41	3.61	6.43	4.63
	9	0.98	10	0.4	50	0.02	80	0.06	70				9	2.15	4.33	7.9	7.62
	10	0.69	20	0.51	30	0.98	0	0.98	0				10	1.98	4.92	3.61	8.35
	11	0.75	20	0.44	30	0.98	0	0.02	60				11	2.77	8.11	3.52	9.79
	12	0.44	20	0.32	50	0.23	60	0.03	100				12	2.33	4.35	6.12	10.01
	13	0.98	0	0.65	10	0.65	30	0.02	100				13	4.01	3.12	8.21	12.01
Fig8d								Fig8e
		BL	Day 8	Day 11	Day 15					No fracture-0
Group	No.							Group	No.	Fracture-1
WT+Vehicle	1	0	2	4	4			WT+Vehicle	1	1
	2	0	1	2	4				2	1
	3	0	3	3	4				3	1
	4	0	2	3	4				4	1
	5	0	2	4	4				5	1
	6	0	1	2	4				6	1
	7	0	1	2	4				7	1
	8	0	4	4	5				8	1
	9	0	1	1	2				9	0
	10	0	1	3	4				10	1
WT+DMXAA	1	0	0	1	1			WT+DMXAA	1	0
	2	0	0	1	1				2	0
	3	0	1	1	3				3	0
	4	0	0	3	3				4	0
	5	0	0	2	2				5	0
	6	0	0	1	2				6	0
	7	0	1	1	4				7	1
	8	0	0	3	4				8	1
	9	0	0	3	4				9	1
	10	0	0	0	1				10	0
Rag1-/-+Vehicle	1	0	1	2	2			Rag1-/-+Vehicle	1	0
	2	0	0	3	4				2	1
	3	0	1	2	3				3	1
	4	0	2	4	4				4	1
	5	0	0	1	2				5	0
	6	0	1	2	4				6	1
	7	0	4	4	5				7	1
	8	0	3	4	4				8	1
	9	0	0	2	3				9	1
	10	0	0	2	3				10	1
	11	0	3	4	5				11	1
	12	0	2	3	5				12	1
	13	0	3	4	4				13	1
Rag1-/-+DMXAA	1	0	0	2	4			Rag1-/-+DMXAA	1	1
	2	0	0	1	2				2	0
	3	0	2	2	2				3	1
	4	0	2	3	4				4	1
	5	0	1	3	4				5	1
	6	0	0	2	4				6	1
	7	0	0	0	1				7	0
	8	0	3	3	4				8	1
	9	0	3	4	4				9	1
	10	0	1	1	1				10	0
	11	0	0	0	3				11	1
	12	0	1	2	4				12	1
	13	0	1	1	4				13	1

## Sheet: Figure 9
Fig9c														Fig9d
						Time after i.p.injection												Time after i.p.injection
		BL		3 d		4 h		24 h		48 h				Group	No.	BL	3 d	4 h	24 h	48 h
Group	No.	Threshold	Frequency	Threshold	Frequency	Threshold	Frequency	Threshold	Frequency	Threshold	Frequency			Vehicle	1	6	13.4	17	12.6	13.4
Vehicle	1	0.75	0	0.05	70	0.14	80	0.1	50	0.14	60				2	5.2	10.2	9.1	16.8	14.2
	2	0.65	10	0.12	80	0.1	80	0.14	90	0.02	70				3	2.1	15.1	17.8	14.8	11.2
	3	0.98	0	0.03	60	0.08	50	0.12	60	0.05	90				4	4.8	13.6	10.6	17.7	18.2
	4	0.98	0	0.02	50	0.02	60	0.02	70	0.03	50				5	3	13.5	18.7	14	15.5
	5	0.98	0	0.02	50	0.02	60	0.02	60	0.08	40				6	7.5	15	14.3	14.8	16
	6	0.98	10	0.02	50	0.03	70	0.02	50	0.05	60			DMXAA	1	6.9	17	7.4	7.1	14.8
DMXAA	1	0.98	10	0.08	80	2.23	0	0.47	30	0.23	70				2	3.8	16	4.3	3.3	12.4
	2	0.98	0	0.02	80	0.4	20	0.4	20	0.13	80				3	5.1	15.3	5.9	8.8	11
	3	0.98	0	0.02	70	1.56	40	0.02	20	0.02	60				4	4.5	14	11.2	8.3	13
	4	0.65	10	0.02	70	0.75	30	0.98	40	0.1	40				5	6.9	9.1	4.2	7.6	7.6
	5	0.98	10	0.03	80	0.65	0	0.23	30	0.23	50				6	4.9	9.9	3.6	6.8	11.8
	6	0.75	0	0.02	60	0.75	0	0.4	10	0.02	40				7	3.3	14	9.3	10.6	9.8
	7	0.65	0	0.12	50	0.51	0	0.51	40	0.29	60			ADU-S100	1	4.1	18.3	9.6	12.6	16
ADU-S100	1	0.51	0	0.1	70	0.51	30	0.1	70	0.02	90				2	3.8	16.9	11.8	10	9.6
	2	0.98	0	0.03	80	0.98	0	0.02	10	0.02	90				3	5.4	12	10.8	12.5	16.6
	3	0.65	10	0.14	70	2.23	0	0.65	10	0.1	60				4	1.6	11.5	9.4	7.5	7.9
	4	0.98	0	0.03	60	0.4	20	0.98	40	0.03	70				5	5.5	9.7	6.6	4	12.8
	5	0.98	10	0.23	50	0.98	0	0.51	10	0.1	40				6	1.3	10.6	5.4	5.8	12.5
	6	0.98	0	0.17	50	0.75	10	0.65	60	0.19	70				7	2	19.3	3.7	10.5	14.5
	7	0.98	10	0.13	80	2.23	0	0.98	60	0.08	60
Fig9f												Fig9g
		BL		3 d		14 d		42 d				Group	No.	BL	14 d	42 d
Group	No.	Threshold	Frequency	Threshold	Frequency	Threshold	Frequency	Threshold	Frequency			Vehicle	1	6	13.4	17
Vehicle	1	0.75	0	0.05	70	0.12	50	0.32	20				2	5.2	10.2	9.1
	2	0.65	10	0.12	80	0.12	50	0.4	30				3	2.1	15.1	17.8
	3	0.98	0	0.03	60	0.02	70	0.65	50				4	4.8	13.6	10.6
	4	0.98	0	0.02	50	0.02	60	0.32	30				5	3	13.5	18.7
	5	0.98	0	0.02	50	0.14	50	0.44	10				6	7.5	15	14.3
	6	0.98	10	0.02	50	0.1	40	0.32	20			DMXAA	1	6.9	17	7.4
DMXAA	1	0.98	10	0.08	80	0.2	40	0.98	0				2	3.8	16	4.3
	2	0.98	0	0.02	80	0.1	50	0.65	0				3	5.1	15.3	5.9
	3	0.98	0	0.02	70	0.1	50	0.65	10				4	4.5	14	11.2
	4	0.65	10	0.02	70	0.17	50	0.51	10				5	6.9	9.1	4.2
	5	0.98	10	0.03	80	0.32	20	0.51	10				6	4.9	9.9	3.6
	6	0.75	0	0.02	60	0.2	40	0.44	20				7	3.3	14	9.3
	7	0.65	0	0.12	50	0.32	20	0.98	0			ADU-S100	1	4.1	18.3	9.6
ADU-S100	1	0.51	0	0.1	70	0.1	40	0.51	10				2	3.8	16.9	11.8
	2	0.98	0	0.03	80	0.4	20	0.98	10				3	5.4	12	10.8
	3	0.65	10	0.14	70	0.32	20	0.65	0				4	1.6	11.5	9.4
	4	0.98	0	0.03	60	0.2	30	0.65	20				5	5.5	9.7	6.6
	5	0.98	10	0.23	50	0.2	50	0.51	20				6	1.3	10.6	5.4
	6	0.98	0	0.17	50	0.32	40	0.75	10				7	2	19.3	3.7
	7	0.98	10	0.13	80	0.32	40	0.98	0

## Sheet: Supplementary Fig.1
Fig S1a left												Fig S1a right												Fig S1b
	Vehicle (n = 5)					DMXAA (n = 4)							Vehicle (n = 5)					DMXAA (n = 4)							Vehicle (n = 5)					DMXAA (n = 4)
BL	0.59	0.98	0.98	0.44	1.3	0.98	0.44	0.65	0.98			BL	30	10	0	40	0	10	10	10	20			BL	3.08	2.47	1.92	1.06	1.97	0.59	2.19	2.75	2.07
7 d	0.14	0.23	0.23	0.29	0.4	0.29	0.98	0.75	0.36			7 d	50	70	30	50	40	20	0	20	20			7 d	3.59	4.05	4	2.26	2.94	3.22	1.7	4.38	8.81
10 d	0.02	0.1	0.23	0.02	0.02	0.11	0.02	0.51	0.51			10 d	100	60	50	100	100	50	60	10	30			10 d	16.24	5.35	4.3	11.54	10.1	2.65	10.09	2.93	2.48
14 d	0.02	0.02	0.03	0.02	0.03	0.05	0.02	0.23	0.75			14 d	100	90	80	100	80	70	90	60	30			14 d	6.6	19.47	15.38	10.03	5.21	2.74	3.45	15.11	5.55
Fig S1c left														Fig S1c right														Fig S1d
	Vehicle (n = 6)						DMXAA (n = 5)								Vehicle (n = 6)						DMXAA (n = 5)								Vehicle (n = 6)						DMXAA (n = 5)
BL	0.59	0.98	0.98	1.56	0.44	0.4	0.98	0.75	0.75	0.65	1.3			BL	20	0	10	0	20	20	10	20	0	10	10			BL	1.15	1.25	1.31	0.73	2.66	2.52	2.35	2.18	0.62	1.53	2.85
7 d	0.4	0.44	0.13	0.02	0.02	0.09	0.23	0.4	0.75	0.32	1.3			7 d	30	20	50	70	90	40	40	20	0	30	0			7 d	1.71	1.69	1.65	2.09	2.9	5.24	5.47	2.38	7.06	4.71	2.27
10 d	0.02	0.09	0.02	0.1	0.03	0.29	0.14	0.4	0.91	0.4	1.16			10 d	90	60	100	80	100	60	80	40	30	30	20			10 d	5.2	26.27	9.5	7.39	9.62	15.31	2.76	2.17	9.13	12.61	7.75
14 d	0.02	0.02	0.02	0.02	0.02	0.44	0.02	0.1	0.75	0.02	1.56			14 d	100	100	100	100	90	40	80	60	10	100	0			14 d	12.38	12.39	18.6	16.3	7.76	7.99	5.75	2.59	8.33	9.67	8.77
Fig S1f												Fig S1g
	Vehicle (n = 5)					DMXAA (n = 4)							Vehicle (n = 6)						DMXAA (n = 5)
BL	0	0	0	0	0	0	0	0	0			BL	0	0	0	0	0	0	0	0	0	0	0
8 d	3	1	1	3	3	0	2	0	0			8 d	1	1	3	4	1	1	0	0	1	0	0
11 d	4	2	3	4	4	0	3	2	2			11 d	2	2	4	4	3	2	1	0	2	0	0
15 d	4	3	3	4	4	1	4	2	3			15 d	3	3	4	4	4	3	3	3	2	2	0

[truncated: 9 more sheets: Supplementary Fig.2, Supplementary Fig.3, Supplementary Fig.4, Supplementary Fig.5, Supplementary Fig.6, Supplementary Fig.8, Supplementary Fig.9, Supplementary Fig.10, Statistical details]
